# Supplementary material for: Comprehensive Assessment of Indian Variations in the Druggable Kinome Landscape Highlights Distinct Insights at the Sequence, Structure and Pharmacogenomic Stratum
Source: Front Pharmacol. 2022 Jul 5;13:858345. doi: 10.3389/fphar.2022.858345 (PMC9294532; doi:10.3389/fphar.2022.858345)
Supplement: Supplementary file 1 [file Table14.xlsx]

## Sheet: Fulvestrant
Drugs
Sulfasalazine	Toxicity	Interacting Protein	Mechanism	Reference
	Leucopenia	Cytochrome P450 1A2 (P05177)	In patients with Crohn#s disease receiving azathioprine or 6-mercaptopurine@ coadministration of mesalamine@ sulphasalazine@ and possibly balsalazide results in an increase in whole blood 6-thioguanine nucleotide concentrations and a high frequency of leucopenia [ ADR Type 4 ]	Lowry PW, Franklin CL, Weaver AL, Szumlanski CL, Mays DC, Loftus EV, Tremaine WJ, Lipsky JJ, Weinshilboum RM, Sandborn WJ Leucopenia resulting from a drug interaction between azathioprine or 6-mercaptopurine and mesalamine, sulphasalazine, or balsalazide
	Vasculitis	Myeloperoxidase precursor (P05164)	Perinuclear antineutrophil cytoplasmic antibodies with specificity for myeloperoxidase were found critically increased just before the occurrence of vasculitis. [ ADR Type 3 ]	Sulfasalazine induced lupus in rheumatoid arthritis
Doxorubicin	Interacting drug	Toxicity	Interaction Type	Mechanism	Reference
	Cyclosporine (59865-13-3)	Neurotoxicity	Synergistic	Uncertain,One reason may be that the ciclosporin affects the P-glycoprotein of the biliary tract so that the clearance of these anthracyclines in the bile is reduced	Neurological symptoms and coma associated with doxorubicin administration during chronic cyclosporin therapy
	Isoflurane (26675-46-7)	Pr Prolongation	Antagonistic	Uncertain	Is prolongation of the QTc interval during isoflurane anaesthesia more prominent in women pretreated with anthracyclines for breast cancer?
	Paclitaxel (33069-62-4)	Cardiotoxicity	Synergistic	in vitro studies in human myocardium showed that paclitaxel increased the conversion of doxorubicin to doxorubicinol, the metabolite that is thought to be responsible for cardiotoxicity.	Neurological symptoms and coma associated with doxorubicin administration during chronic cyclosporin therapy
	Thalidomide (50-35-1)	Deep Vein Thrombosis	Additive	Not understood	Increased risk of deep-vein thrombosis in patients with multiple myeloma receiving thalidomide and chemotherapy
	Mercaptopurine (50-44-2)	Hepatotoxicity	Additive	unknown	Clinico-pathologic correlation of liver damage in patients treated with 6-mercaptopurine and adriamycin
	Methotrexate (59-05-2)	Cardiotoxicity	Synergistic	Not understood	AdriamycinÂ andÂ mitomycin C:Â possibleÂ synergisticÂ cardiotoxicit
	Toxicity	Interacting Protein	Mechanism	Reference
	Apoptosis	Caspase-3 (P42574)	Adriamycin activated caspase-3 before the rise in JNK activity@ while the response to cisplatin occurs hours after JNK activation. [ ADR Type 2 ]	Lack of c-Jun activity increases survival to cisplatin
	Cardiotoxicity	Troponin I (P48788)	Troponins@in particular troponin I (cTnI)@ have been found to represent a uniquely sensitive and specific marker of myocyte membrane integrity and therefore to increase in response to minimal myocardial cell damage in different settings@ including doxorubicin-INDUCED cardiotoxicity [ ADR Type 1 ]	Serum cardiac troponin I levels and ECG/Echo monitoring in breast cancer patients undergoing high-dose (7 g/m(2)) cyclophosphamide Bone Marrow
	Cytotoxicity	Multidrug resistance protein 1 (P08183)	Inhibition of P-glycoprotein (PGP) activity by verapamil or PSC 833 enhances the Cytotoxicity of vincristine@ doxorubicin@ teniposide and taxol [ ADR Type 4 ]	P-glycoprotein and multidrug resistance-associated protein mediate specific patterns of multidrug resistance in malignant glioma cell lines, but not in primary glioma cells
	Dna Degradation	DNA topoisomerase 1 (P11387)	Different response of HL-60 cells to camptothecin@ teniposide@ or amsacrine via stabilization of the cleavable DNA-topoisomerase complexes by cell arrest in G2 and S. [ ADR Type 3 ]	Camptothecin, teniposide, or 4'-(9-acridinylamino)-3-methanesulfon-m-anisidide, but not mitoxantrone or doxorubicin, induces degradation of nuclear DNA in the S phase of HL-60 cells
	Hypocalcemia	Osteocalcin (P02818)	High normal intact parathyroid hormone (PTH), elevated mid-region PTH and undetectable osteocalcin levels had already been found before the appearance of obvious symptoms concomitantly associated with moderate hypomagnesemia and hypocalcemia. [ ADR Type 1 ]	Tetany due to hypomagnesemia induced by cisplatin and doxorubicin treatment for synovial sarcoma Intern
	Hypocalcemia	Parathyroid hormone (P01270)	High normal intact parathyroid hormone (PTH), elevated mid-region PTH and undetectable osteocalcin levels had already been found before the appearance of obvious symptoms concomitantly associated with moderate hypomagnesemia and hypocalcemia. [ ADR Type 1 ]	Tetany due to hypomagnesemia induced by cisplatin and doxorubicin treatment for synovial sarcoma Intern
	Hypomagnesemia	Osteocalcin (P02818)	High normal intact parathyroid hormone (PTH), elevated mid-region PTH and undetectable osteocalcin levels had already been found before the appearance of obvious symptoms concomitantly associated with moderate hypomagnesemia and hypocalcemia. [ ADR Type 1 ]	Tetany due to hypomagnesemia induced by cisplatin and doxorubicin treatment for synovial sarcoma Intern
	Hypomagnesemia	Parathyroid hormone (P01270)	High normal intact parathyroid hormone (PTH), elevated mid-region PTH and undetectable osteocalcin levels had already been found before the appearance of obvious symptoms concomitantly associated with moderate hypomagnesemia and hypocalcemia. [ ADR Type 1 ]	Tetany due to hypomagnesemia induced by cisplatin and doxorubicin treatment for synovial sarcoma Intern
	Toxic Effects In The Skin	Peroxiredoxin-5 mitochondrial (P30044)	Doxorubicin depletes reductive capacity@ i.e. decreased the activity of thioredoxin reductase in the skin@ as well as the content of reduced glutathione both in the skin and blood plasma.@which leads to toxic effects of doxorubicin in the skin. [ ADR Type 5 ]	Doxorubicin toxicity to the skin: possibility of protection with antioxidants enriched yeast
	Toxic Effects On Skin	glutathione (P48637)	Doxorubicin depletes reductive capacity@ i e decreased the activity of thioredoxin reductase in the skin@ as well as the content of reduced glutathione both in the skin and blood plasma @which leads to toxic effects of doxorubicin in the skin [ ADR Type 5 ]	Doxorubicin toxicity to the skin: possibility of protection with antioxidants enriched yeast
Atorvastatin	Interacting drug	Toxicity	Interaction Type	Mechanism	Reference
	Clopidogrel (113665-84-2)	Reduce The Antiplatelet Effect Of Clopidogrel	Antagonistic	Atorvastatin is metabolised by CYP3A4 and it has been suggested that these statins may competitively inhibit the activation of clopidogrel.	Lipophilic statins interfere with the inhibitory effects of clopidogrel on platelet function â€” a flow cytometry study
	Toxicity	Interacting Protein	Mechanism	Reference
	Atherosclerosis	Apolipoprotein E (P02649)	Progression of atherosclerosis, ischemic cardiovascular events [ ADR Type 2 ]	Faergeman O The apolipoprotein epsilon4 allele determines prognosis and the effect on prognosis of simvastatin in survivors of myocardial infarction : a substudy of the
	Atherosclerosis	Liver carboxylesterase 1 (P23141)	Progression of atherosclerosis [ ADR Type 2 ]	Polymorphism of the cholesteryl ester transfer protein gene
	Ischemia	Apolipoprotein E (P02649)	Progression of atherosclerosis, ischemic cardiovascular events [ ADR Type 2 ]	Faergeman O The apolipoprotein epsilon4 allele determines prognosis and the effect on prognosis of simvastatin in survivors of myocardial infarction : a substudy of the
	Risk Of Repeated Angioplasty	Stromelysin-1 (P08254)	Reduction in cardiovascular events by pravastatin(death@ myocardial infarction@stroke@ angina@ and others); reduction in risk of repeated angioplasty [ ADR Type 2 ]	Effect of the stromelysin-1 promoter on efficacy of pravastatin in coronary atherosclerosis and restenosis
	Food	Toxicity	Reference
	Grapefruit Juice	Acute Renal Failure	Foodâ€“drug interaction: grapefruit juice augments drug bioavailabilityFmechanism, extent and relevance
	Grapefruit Juice	Rhabdomyolysis	Foodâ€“drug interaction: grapefruit juice augments drug bioavailabilityFmechanism, extent and relevance
Verapamil	Interacting drug	Toxicity	Interaction Type	Mechanism	Reference
	Dofetilide (115256-11-6)	Torsade De Pointes	Synergistic	Verapamil is postulated to interact with dofetilide by increasing its rate of absorption by increasing hepatic blood flow. There is a linear relationship between plasma dofetilide concentrations and prolongation of the QT interval, which is a risk factor for torsade de pointes	Transient kinetic and dynamic interactions between verapamil and dofetilide, a class III antiarrhythmic
	Almotriptan (154323-57-6)	Blood Pressure Systolic Increased	Synergistic	verapamil may inhibit the metabolism of almotriptan via the cytochrome P450 isoenzyme CYP3A4	Pharmacokinetic interaction between verapamil and almotriptan in healthy volunteers
	Carbamazepine (298-46-4)	Carbamazepine Toxicity	Synergistic	verapamil inhibit the metabolism of carbamazepine by the cytochrome P450 isoenzyme CYP3A4, thereby reducing its loss from the body and increasing serum levels	Verapamil-carbamazepine neurotoxicity
	Disopyramide (3737-09-5)	Hypotension	Additive	Not established	Collapse after oral administration of disopyramide
	Flecainide (54143-55-4)	Asystole	Additive	Flecainide and verapamil have little or no effects on the pharmacokinetics of each other, but they can apparently have additive depressant effects on the heart	Asystole and cardiogenic shock due to combined treatment with verapamil and flecainide
	Quinidine (56-54-2)	Hypotension	Antagonistic	The interaction with verapamil is probably due to an inhibitory effect of verapamil on the metabolism of quinidine (inhibition of cytochrome P450 isoenzyme CYP3A). The marked hypotension observed may be related to the antagonistic effects of the two drugs on catecholamine-induced alpha-receptor induced vasoconstriction	The effect of coadministration of verapamil on the pharmacokinetics and metabolism of quinidine
	Epirubicin (56420-45-2)	Bone Marrow Depression	Antagonistic	Not known	Pharmacokinetic interaction between epirubicin and the multidrug resistance reverting agent D-verapamil
	Toxicity	Interacting Protein	Mechanism	Reference
	Cytotoxicity	Multidrug resistance protein 1 (P08183)	Inhibition of P-glycoprotein (PGP) activity by verapamil or PSC 833 enhances the Cytotoxicity of vincristine@ doxorubicin@ teniposide and taxol [ ADR Type 4 ]	P-glycoprotein and multidrug resistance-associated protein mediate specific patterns of multidrug resistance in malignant glioma cell lines, but not in primary glioma cells
	Proarrhythmia	CYP2D6 (P10635)	Proarrhythmic and other toxic effects [ ADR Type 2 ]	Drugs in special patient groups: clinical importance of genomics in drug effects In: Carruthers GS, Hoffmann BB,Melmon KL, Nierenberg DW
	Sudden Cardiac Death	Potassium voltage-gated channel subfamily E member 1 (P15382)	Sudden cardiac death due to long-QT syndrome [ ADR Type 2 ]	Genetic and molecular basis of cardiac arrhythmias: impact on clinical management parts I and II
	Sudden Cardiac Death	Potassium voltage-gated channel subfamily H member 2 (Q12809)	Sudden cardiac death due to long-QT syndrome [ ADR Type 2 ]	Genetic and molecular basis of cardiac arrhythmias: impact on clinical management parts I and II
	Sudden Cardiac Death	Potassium voltage-gated channel subfamily KQT member 1 (P51787)	Sudden cardiac death due to long-QT syndrome [ ADR Type 2 ]	Genetic and molecular basis of cardiac arrhythmias: impact on clinical management parts I and II
	Sudden Cardiac Death	Sodium channel protein type 5 subunit alpha (Q14524)	Sudden cardiac death due to long-QT syndrome [ ADR Type 2 ]	Genetic and molecular basis of cardiac arrhythmias: impact on clinical management parts I and II
	Food	Toxicity	Reference
	Grapefruit Juice	Atrioventricular Conduction Disorders	Interactions between grapefruit juice and cardiovascular drugs
	Grapefruit Juice	Complete Heart Block	Grapefruit-medication interactions: forbidden fruit or avoidable consequences?
	Grapefruit Juice	Hypotension	Foodâ€“drug interaction: grapefruit juice augments drug bioavailabilityFmechanism, extent and relevance
	Grapefruit Juice	Tachycardia	Foodâ€“drug interaction: grapefruit juice augments drug bioavailabilityFmechanism, extent and relevance
Mannitol	Interacting drug	Toxicity	Interaction Type	Mechanism	Reference
	Losartan (114798-26-4)	Renal Failure	Antagonistic	Not Understood	Mannitol-induced toxicity in a diabetic patient receiving losartan
	Toxicity	Interacting Protein	Mechanism	Reference
	Apoptosis	Caspase-3 (P42574)	Mannitol induces the activation of caspases-3 and -9 in a time course similar to the dephosphorylation and degradation of FAK@which may lead to apoptosis [ ADR Type 2 ]	Insulin-like growth factor I prevents mannitol-induced degradation of focal adhesion kinase and Akt
	Apoptosis	Caspase-9 (P55211)	Mannitol induces the activation of caspases-3 and -9 in a time course similar to the dephosphorylation and degradation of FAK@which may lead to apoptosis [ ADR Type 2 ]	Insulin-like growth factor I prevents mannitol-induced degradation of focal adhesion kinase and Akt
	Apoptosis	Focal adhesion kinase (FAK) (Q05397)	One of the pathways of mannitol-mediated apoptosis is through the degradation of FAK and Akt and that IGF-I protects the cells from apoptosis by blocking the activation of caspases@ which may be responsible for the loss of FAK and Akt. [ ADR Type 2 ]	Insulin-like growth factor I prevents mannitol-induced degradation of focal adhesion kinase and Akt
	Apoptosis	RAC-alpha serine/threonine-protein kinase (P31749)	One of the pathways of mannitol-mediated apoptosis is through the degradation of FAK and Akt and that IGF-I protects the cells from apoptosis by blocking the activation of caspases@ which may be responsible for the loss of FAK and Akt [ ADR Type 2 ]	Insulin-like growth factor I prevents mannitol-induced degradation of focal adhesion kinase and Akt
Rizatriptan	Interacting drug	Toxicity	Interaction Type	Mechanism	Reference
	moclobemide (71320-77-9)	Dizziness	Synergistic	MAO-A is the principal enzyme concerned with the metabolism of rizatriptan. Moclobemide inhibits this enzyme and therefore raises rizatriptan levels	The effects of moclobemide on the pharmacokinetics of the 5-HT1B/1D agonist rizatriptan in healthy volunteers
	moclobemide (71320-77-9)	Nausea	Synergistic	MAO-A is the principal enzyme concerned with the metabolism of rizatriptan. Moclobemide inhibits this enzyme and therefore raises rizatriptan levels	The effects of moclobemide on the pharmacokinetics of the 5-HT1B/1D agonist rizatriptan in healthy volunteers
	moclobemide (71320-77-9)	Somnolence	Synergistic	MAO-A is the principal enzyme concerned with the metabolism of rizatriptan. Moclobemide inhibits this enzyme and therefore raises rizatriptan levels	The effects of moclobemide on the pharmacokinetics of the 5-HT1B/1D agonist rizatriptan in healthy volunteers
Trandolapril	Toxicity	Interacting Protein	Mechanism	Reference
	Bradycardia	Angiotensin-converting enzyme precursor (P12821)	Renoprotective effects@ blood-pressure reduction@ reduction in left ventricular mass@ endothelial function. [ ADR Type 1 ]	Angiotensin-converting enzyme (ACE) inhibition in type 2, diabetic patients-- interaction with ACE insertion/deletion polymorphism Kidney
	Cough	B2 bradykinin receptor (P30411)	Bradykinin B(2) receptor gene polymorphism is associated with angiotensin-converting enzyme inhibitor-related cough [ ADR Type 2 ]	Bradykinin B(2) receptor gene polymorphism is associated with angiotensin-converting enzyme inhibitor-related cough
Lovastatin	Toxicity	Interacting Protein	Mechanism	Reference
	Apoptosis	BAX protein (Q07815)	Since immunoelectron microscopy showed translocation of Bax to the mitochondria in lovastatin-treated cells@ lovastatin-induced apoptosis may@ therefore@ ultimately dependent on Bax induction of cytochrome c release. [ ADR Type 5 ]	Lovastatin inhibits tumor growth and lung metastasis in mouse mammary carcinoma model: a p53-independent mitochondrial-mediated apoptotic mechanism
	Apoptosis	Caspase-3 (P42574)	Consistent with initiation of apoptosis@ cellular caspase-8@ caspase-9 and caspase-3 activities were elevated in lovastatin-treated cells. [ ADR Type 2 ]	Lovastatin inhibits tumor growth and lung metastasis in mouse mammary carcinoma model: a p53-independent mitochondrial-mediated apoptotic mechanism
	Apoptosis	Caspase-8 (Q14790)	Consistent with initiation of apoptosis@ cellular caspase-8@ caspase-9 and caspase-3 activities were elevated in lovastatin-treated cells. [ ADR Type 2 ]	Lovastatin inhibits tumor growth and lung metastasis in mouse mammary carcinoma model: a p53-independent mitochondrial-mediated apoptotic mechanism
	Apoptosis	Caspase-9 (P55211)	Consistent with initiation of apoptosis@ cellular caspase-8@ caspase-9 and caspase-3 activities were elevated in lovastatin-treated cells. [ ADR Type 2 ]	Lovastatin inhibits tumor growth and lung metastasis in mouse mammary carcinoma model: a p53-independent mitochondrial-mediated apoptotic mechanism
	Apoptosis	cytochrome c (P00009)	Since immunoelectron microscopy showed translocation of Bax to the mitochondria in lovastatin-treated cells, lovastatin-induced apoptosis may, therefore, ultimately dependent on Bax induction of cytochrome c release [ ADR Type 5 ]	Lovastatin inhibits tumor growth and lung metastasis in mouse mammary carcinoma model: a p53-independent mitochondrial-mediated apoptotic mechanism
	Hepatotoxicity	Alanine aminotransferase (P24298)	Depletion of a nonsterol metabolite(s) of mevalonate critical for cell viability@which leads to lovastatin-induced hepatotoxicity. [ ADR Type 2 ]	Toxicity of the HMG-coenzyme A reductase inhibitor, lovastatin, to rabbits
	Human Natural Killer (Nk) Cell Cytotoxicity	Interleukin-2 (P60568)	The activation of human natural killer (NK) cell cytotoxicity by interleukin 2 (IL-2) [ ADR Type 5 ]	Reversal of lovastatin-mediated inhibition of natural killer cell cytotoxicity by interleukin 2
	Induce Cataract Formation	3-hydroxy-3-methylglutaryl-coenzyme A reductase (P04035)	Treatment with high doses of lovastatin has been reported to induce cataract formation in dogs through inhibition of HMG-Co A reductase. [ ADR Type 1 ]
	Food	Toxicity	Reference
	Grapefruit Juice	Acute Renal Failure	Foodâ€“drug interaction: grapefruit juice augments drug bioavailabilityFmechanism, extent and relevance
	Grapefruit Juice	Rhabdomyolysis	Foodâ€“drug interaction: grapefruit juice augments drug bioavailabilityFmechanism, extent and relevance
Progesterone	Toxicity	Interacting Protein	Mechanism	Reference
	Increase Luteal Cell Progesterone Accumulation	Retinol-binding protein cellular (P09455)	Retinoids increase luteal cell progesterone accumulation [ ADR Type 1 ]	Lack of difference between retinoic acid and retinol in stimulating progesterone production by luteinizing granulosa cells in vitro
	Luteinizing Hormone Surge	Angiotensinogen precursor (P01019)	Dynamic changes in hypothalamic angiotensin II levels and release in association with progesterone-induced luteinizing hormone surge,which is associated with progesterone-induced luteinizing hormone surge [ ADR Type 1 ]	Dynamic changes in hypothalamic angiotensin II levels and release in association with progesterone-induced luteinizing hormone surge
	Luteinizing Hormone Surge	LHRH (P00027)	This is an experimental paradigm that reliably evokes dynamic changes in hypothalamic LHRH levels in association with LH hypersecretion,which is association with progesterone-induced luteinizing hormone surge. [ ADR Type 1 ]	Dynamic changes in hypothalamic angiotensin II levels and release in association with progesterone-induced luteinizing hormone surge
	Luteinizing Hormone Surge	luteinizing hormone (P22888)	This is an experimental paradigm that reliably evokes dynamic changes in hypothalamic LHRH levels in association with LH hypersecretion@which is association with progesterone-induced luteinizing hormone surge. [ ADR Type 1 ]	Dynamic changes in hypothalamic angiotensin II levels and release in association with progesterone-induced luteinizing hormone surge
	Oocyte Maturation	Mitogen-activated protein kinase(ERK) (P28482)	The increase in Raf-1 activity was concurrent with an elevation in the activity of mitogen-activated protein (MAP) kinase@which leads to progesterone-induced oocyte maturation [ ADR Type 1 ]	Raf-1 protein kinase is important for progesterone-induced Xenopus oocyte maturation and acts downstream of mos
	Oocyte Maturation	Raf-1 serine/threonine protein kinase (P31750)	Raf-1 enzymatic activity and phosphorylation (reflected by a mobility shift on sodium dodecyl sulfate gels) were increased in oocytes following progesterone stimulation@which leads to progesterone-induced oocyte maturation. [ ADR Type 1 ]	Raf-1 protein kinase is important for progesterone-induced Xenopus oocyte maturation and acts downstream of mos
Glucagon	Toxicity	Interacting Protein	Mechanism	Reference
	Cell Death	cAMP-dependent protein kinase (P17612)	Direct pharmacological evidence for the activation of the cAMP-dependent protein kinase in response to glucagon in the intact cell@which leads to cell death. [ ADR Type 2 ]	A study of the mechanism of glucagon-induced protein phosphorylation in isolated rat hepatocytes using (Sp)-cAMPS and (Rp)-cAMPS, the stimulatory and inhibitory diastereomers of adenosine cyclic 3',5'-phosphor
Metoprolol	Toxicity	Interacting Protein	Mechanism	Reference
	Increased Beta-Blockade	CYP2D6 (P10635)	Increased beta-blockade [ ADR Type 1 ]	Drugs in special patient groups: clinical importance of genomics in drug effects In: Carruthers GS, Hoffmann BB,Melmon KL, Nierenberg DW
	Sudden Cardiac Death	Potassium voltage-gated channel subfamily E member 1 (P15382)	Sudden cardiac death due to long-QT syndrome [ ADR Type 2 ]	Genetic and molecular basis of cardiac arrhythmias: impact on clinical management parts I and II
Sorafenib	Interacting drug	Toxicity	Interaction Type	Mechanism	Reference
	Warfarin (81-81-2)	Bleeding	Antagonistic	sorafenib inhibits the cytochrome P450 isoenzyme CYP2C9, the main isoenzyme involved in the metabolism of warfarin.	Fulminant Hepatitis and Fatal Toxic Epidermal Necrolysis (Lyell Disease) Coincident With Clarithromycin Administration in an Alcoholic Patient Receiving Disulfiram Therapy
	Warfarin (81-81-2)	International Normalized Ratio Increased	Antagonistic	sorafenib inhibits the cytochrome P450 isoenzyme CYP2C9, the main isoenzyme involved in the metabolism of warfarin.	Pancytopenia and Colitis with Clostridium difficile in a Rheumatoid Arthritis Patient Taking Methotrexate, Antibiotics and Non-steroidal Anti-inflammatory Drugs
Atenolol	Interacting drug	Toxicity	Interaction Type	Mechanism	Reference
	Dipyridamole (58-32-2)	Asystole	Additive	Not established	Asystole and bradycardia during dipyridamole stress testing in patients receiving beta blockers
	Dipyridamole (58-32-2)	Bradycardia	Additive	Not established	Asystole and bradycardia during dipyridamole stress testing in patients receiving beta blockers
	Toxicity	Interacting Protein	Mechanism	Reference
	Increased Beta-Blockade	CYP2D6 (P10635)	Increased beta-blockade [ ADR Type 1 ]	Drugs in special patient groups: clinical importance of genomics in drug effects In: Carruthers GS, Hoffmann BB,Melmon KL, Nierenberg DW
	Proarrhythmia	CYP2D6 (P10635)	Proarrhythmic and other toxic effects [ ADR Type 2 ]	Drugs in special patient groups: clinical importance of genomics in drug effects In: Carruthers GS, Hoffmann BB,Melmon KL, Nierenberg DW
	Sudden Cardiac Death	Potassium voltage-gated channel subfamily E member 1 (P15382)	Sudden cardiac death due to long-QT syndrome [ ADR Type 2 ]	Genetic and molecular basis of cardiac arrhythmias: impact on clinical management parts I and II
	Sudden Cardiac Death	Potassium voltage-gated channel subfamily H member 2 (Q12809)	Sudden cardiac death due to long-QT syndrome [ ADR Type 2 ]	Genetic and molecular basis of cardiac arrhythmias: impact on clinical management parts I and II
	Sudden Cardiac Death	Potassium voltage-gated channel subfamily KQT member 1 (P51787)	Sudden cardiac death due to long-QT syndrome [ ADR Type 2 ]	Genetic and molecular basis of cardiac arrhythmias: impact on clinical management parts I and II
	Sudden Cardiac Death	Sodium channel protein type 5 subunit alpha (Q14524)	Sudden cardiac death due to long-QT syndrome [ ADR Type 2 ]	Genetic and molecular basis of cardiac arrhythmias: impact on clinical management parts I and II
