# Supplementary material for: Comprehensive Assessment of Indian Variations in the Druggable Kinome Landscape Highlights Distinct Insights at the Sequence, Structure and Pharmacogenomic Stratum
Source: Front Pharmacol. 2022 Jul 5;13:858345. doi: 10.3389/fphar.2022.858345 (PMC9294532; doi:10.3389/fphar.2022.858345)
Supplement: Supplementary file 2 [file Table11.csv]

Ref	Alt	zscore_afr	zscore_amr	zscore_eur	zscore_sas	zscore_eas	pval_z_afr	pval_z_amr	pval_z_eur	pval_z_sas	pval_z_eas	FDRp_Ind-AFR	FDRp_Ind-AMR	FDRp_Ind-EUR	FDRp_Ind-SAS	FDRp_Ind-EAS	AA_change
C	S	0.84685008	-0.201350652	-1.179164486	0.775732484	0.888527599	0.39707869	0.840424399	0.238332684	0.437906955	0.374257017	0.637276904	0.94094575	0.506458913	0.653132792	0.600042393	C-S
C	F	-0.273513937	0.940843136	-1.389704501	0.180154045	2.015648415	0.78445818	0.346785252	0.164618628	0.857031635	0.043836753	0.875674248	0.632114889	0.384807299	0.928813833	0.192278357	C-F
C	G	-0.203010848	1.720353428	1.626178411	1.732465015	1.62224171	0.839126553	0.085368217	0.103911707	0.083190801	0.104751604	0.890693935	0.236404293	0.293397762	0.334312266	0.314072837	C-G
C	R	0.345952949	1.377931731	-0.939353306	-2.842499674	-1.49268527	0.729378075	0.168224367	0.347549379	0.004476128	0.135519591	0.860905269	0.384512839	0.581074401	0.073055317	0.348478948	C-R
C	Y	-0.914529781	-2.692780932	2.194169656	2.128332045	-0.386708123	0.360438536	0.007085881	0.028223215	0.033309563	0.698972302	0.610625285	0.051018344	0.135471433	0.252451425	0.818309036	C-Y
D	A	0.917008433	-0.408425826	0.897774803	1.785438105	1.371035902	0.359138221	0.682961076	0.36930562	0.074190282	0.170363765	0.610625285	0.94094575	0.590888993	0.334312266	0.422223005	D-A
D	G	-1.980627115	-0.677580775	-4.150426571	-1.465940229	-0.844922753	0.047633106	0.498037539	3.32E-05	0.142664571	0.39815397	0.181104062	0.833923322	0.001194682	0.419259148	0.616154268	D-G
D	E	1.610567316	1.126528855	2.247268559	-0.78839206	-0.525647949	0.107274062	0.259941734	0.024622869	0.430467414	0.599132835	0.3089493	0.515793735	0.131321968	0.652497975	0.750218506	D-E
D	H	-2.356204798	0.794212429	-0.727067973	-0.815247253	-0.350959311	0.018462736	0.427071774	0.467184317	0.414930795	0.725618874	0.122150306	0.749979701	0.672745417	0.642473489	0.842654176	D-H
D	N	0.79979794	-1.355527213	0.447411002	2.321846082	0.501702798	0.423827877	0.175249644	0.654578333	0.020241225	0.615876596	0.649268237	0.3943117	0.79209479	0.208195456	0.764536464	D-N
D	Y	1.032917145	1.185862962	2.142379021	0.605551794	1.362645861	0.301642675	0.235676422	0.032162995	0.544812421	0.172994148	0.564733478	0.484820068	0.144733476	0.729794215	0.422223005	D-Y
D	V	-0.876722543	0.644731447	1.10707251	-1.391902803	-0.6144792	0.380637359	0.519101234	0.26826258	0.163951833	0.538898714	0.630020456	0.841137096	0.52202448	0.439940307	0.725246867	D-V
S	C	0.745444912	2.274748841	1.629806243	-0.248228495	0.114770737	0.456002802	0.022921001	0.103142454	0.80395762	0.908626845	0.671485424	0.106945431	0.293397762	0.901210383	0.952448274	S-C
S	P	0.29787047	-2.253716505	-0.257388153	-0.91838437	0.228409281	0.765802027	0.024214008	0.796879147	0.358417671	0.819328075	0.868310959	0.108963038	0.896974822	0.601874738	0.900635441	S-P
S	T	-0.858046618	-0.306693868	-0.154972173	-1.268244321	1.5022896	0.390866722	0.759076397	0.876843255	0.204710714	0.133022333	0.637276904	0.94094575	0.942428404	0.483251522	0.348478948	S-T
S	F	0.177949991	0.495550754	0.256828778	-0.602413703	0.806627938	0.85876225	0.620211405	0.797310953	0.546898791	0.419880873	0.902640613	0.903664419	0.896974822	0.729794215	0.632916881	S-F
S	A	3.438333422	3.010406429	-0.081758015	1.691983889	3.535223865	0.000585307	0.002608983	0.934839143	0.090649046	0.00040743	0.009364904	0.031307799	0.968466451	0.334312266	0.014667474	S-A
S	G	0.086707023	0.270702764	-1.295114558	-0.487635699	0.589814753	0.930904394	0.786619651	0.195280714	0.625807904	0.555314851	0.957501662	0.94094575	0.436065586	0.790494195	0.733626959	S-G
S	I	0.014130082	0.382205486	0.314927976	2.015978356	0.195020164	0.988726201	0.702308953	0.75281634	0.043802239	0.845377162	0.99099038	0.94094575	0.866565966	0.286705565	0.915295574	S-I
S	L	-0.147497926	2.100436517	2.784680909	1.865138022	-0.745023334	0.882739017	0.03569046	0.005358042	0.06216206	0.456257614	0.921118974	0.151159593	0.051437205	0.334312266	0.657010964	S-L
S	R	1.795363371	1.988982106	4.455911042	4.435108713	2.77999955	0.072595824	0.046703178	8.35E-06	9.20E-06	0.005435897	0.224033357	0.168131441	0.000601471	0.001325172	0.057248658	S-R
S	W	-0.880621374	-3.126630799	-2.587474122	-1.451489733	0.064962631	0.378522786	0.001768218	0.009668246	0.146643539	0.948203753	0.630020456	0.028291493	0.081895729	0.422333393	0.961558736	S-W
S	N	-3.637002173	-2.439149303	-2.151731626	-2.179745978	-5.577762045	0.00027583	0.014721884	0.031418498	0.029276296	2.44E-08	0.005674209	0.080491223	0.144733476	0.234210371	3.51E-06	S-N
S	Y	-0.092996915	-0.197609108	-1.75279825	-1.343311937	-2.4409761	0.925906012	0.843350908	0.079636644	0.179170989	0.014647624	0.957501662	0.94094575	0.254837259	0.448520083	0.100440851	S-Y
Q	K	0.800951035	3.737172138	1.386216121	-0.166171804	1.584664153	0.423159993	0.000186102	0.16568092	0.868021748	0.113042661	0.649268237	0.003828374	0.384807299	0.928813833	0.319179277	Q-K
Q	P	-2.186322169	-2.710957572	-2.518539779	1.551031315	-1.504845931	0.028792043	0.006708921	0.011784257	0.12089418	0.132363692	0.143730385	0.050846559	0.084846652	0.370399189	0.348478948	Q-P
Q	E	3.46369956	2.978720615	-0.923930831	1.065912249	-0.52668522	0.000532801	0.002894546	0.355522329	0.286463311	0.598412201	0.009364904	0.031974933	0.581763812	0.572926623	0.750218506	Q-E
Q	L	3.864012606	2.908760715	-2.050447935	1.440251415	-1.04770388	0.000111539	0.003628645	0.04032074	0.149796282	0.294775059	0.003776772	0.03483499	0.163263987	0.422954207	0.5373115	Q-L
Q	H	2.475450221	0.354113693	1.729848038	-0.702986595	0.404178603	0.013306831	0.723253681	0.083657429	0.482064104	0.686081387	0.106454648	0.94094575	0.256312123	0.694172309	0.818309036	Q-H
Q	R	-4.306248909	-3.990833121	0.586670536	-1.094337089	0.148989378	1.66E-05	6.58E-05	0.557425	0.273807164	0.881562014	0.000797022	0.002243416	0.723145946	0.55754629	0.940332815	Q-R
K	Q	-2.209989845	-0.538724619	-2.533905136	2.563845203	-0.547728516	0.027105867	0.590076884	0.011279926	0.01035197	0.583878329	0.143730385	0.903664419	0.084846652	0.138619852	0.750218506	K-Q
K	T	2.780969473	2.823155653	0.422666694	0.415157556	0.559808803	0.005419683	0.004755348	0.672538459	0.678026568	0.575609859	0.056759016	0.040280593	0.795477119	0.834494237	0.746737114	K-T
K	E	-0.485168432	-0.653702692	1.469966087	-2.064238322	1.651600895	0.627556873	0.513303369	0.141570939	0.038995126	0.098615937	0.799718492	0.841137096	0.375337661	0.267395148	0.314072837	K-E
K	R	0.994023918	-1.424408317	0.737161086	2.397468066	-2.614592464	0.320211223	0.154328308	0.461024395	0.01650882	0.008933398	0.574763963	0.368916598	0.672745417	0.182866928	0.071467181	K-R
K	M	0.4094456	1.944036104	0.420738708	-0.08014336	-0.095575142	0.682212681	0.051891097	0.673945892	0.936123237	0.923858009	0.83253073	0.182251659	0.795477119	0.949308072	0.954669977	K-M
K	N	-0.522886023	0.521195838	-2.120992822	-0.622047614	0.251950434	0.601053572	0.602230353	0.033922406	0.53391056	0.801079376	0.785387716	0.903664419	0.148025046	0.729794215	0.887349462	K-N
P	S	0.299853122	-0.397315278	-1.456930995	1.357120358	-0.87938335	0.764289193	0.691134982	0.145135429	0.174742971	0.379193457	0.868310959	0.94094575	0.375337661	0.448520083	0.600042393	P-S
P	Q	-2.353970374	0.690277468	-2.205974819	-1.113075692	-0.578044298	0.018574091	0.490019715	0.027385763	0.265675922	0.563234212	0.122150306	0.830151046	0.135471433	0.55754629	0.737324787	P-Q
P	T	1.391332797	-2.727815403	1.055900509	-1.399326207	-0.83767757	0.164124533	0.006375528	0.291013672	0.161715184	0.402211814	0.400575131	0.050846559	0.537256009	0.439940307	0.616154268	P-T
P	A	0.011292124	-0.496016326	-0.146500077	-1.301802922	-1.643245441	0.99099038	0.619882892	0.883526629	0.192983765	0.100332162	0.99099038	0.903664419	0.942428404	0.463161035	0.314072837	P-A
P	L	0.607795959	2.140781547	0.906364466	1.037541028	3.018046307	0.54332281	0.032291659	0.364742974	0.299483785	0.0025441	0.745128425	0.140909056	0.590145936	0.585478091	0.040705604	P-L
P	H	-1.202768041	1.691507425	1.066573127	-0.594147182	-0.880043473	0.229066096	0.090739931	0.286164641	0.552413676	0.37883576	0.478050982	0.24217295	0.537256009	0.729794215	0.600042393	P-H
P	R	0.426864031	-0.863312645	1.086636401	1.14677352	0.635100524	0.669478365	0.387965594	0.277197531	0.251475236	0.525362855	0.823973373	0.689716611	0.53221926	0.557114368	0.713700483	P-R
T	S	-0.200344785	0.210415139	-2.434856378	1.091844864	1.904654126	0.841210939	0.833343678	0.014897702	0.274901296	0.056825046	0.890693935	0.94094575	0.093272566	0.55754629	0.216340367	T-S
T	K	-1.518729325	-1.105081772	1.036627564	0.134703788	2.719601376	0.128830642	0.269124158	0.299909462	0.892846078	0.006536066	0.356761777	0.522505138	0.540398813	0.928813833	0.060742845	T-K
T	P	2.305226847	0.474565152	1.544402097	0.595578828	1.907159576	0.021153872	0.63509695	0.122490952	0.551456624	0.056499926	0.122150306	0.90548476	0.332805606	0.729794215	0.216340367	T-P
T	A	-0.819228232	0.26468499	1.37633078	0.026071656	-1.603123252	0.41265621	0.791252142	0.168719247	0.979200185	0.108907445	0.645896677	0.94094575	0.385643994	0.979200185	0.314072837	T-A
T	I	1.058051676	-0.045988249	-1.035590836	1.569223921	-0.895838862	0.290031884	0.963319616	0.300393069	0.116595772	0.370338831	0.556861217	0.976887497	0.540398813	0.370399189	0.600042393	T-I
T	R	-2.347770029	-0.625638752	-0.498409284	-1.552698591	0.398564547	0.018886178	0.531551915	0.618195595	0.120495159	0.690214089	0.122150306	0.841137096	0.767415221	0.370399189	0.818309036	T-R
T	M	0.331167957	-0.130428478	-0.526362018	-3.260845121	-1.87728476	0.740517622	0.896227437	0.5986367	0.001110807	0.060479076	0.863540184	0.956228952	0.762280352	0.049754875	0.217724673	T-M
T	N	-0.224498687	0.232385852	-0.034725042	-0.239743423	-0.088642905	0.822369289	0.816238337	0.972298993	0.81052917	0.929365709	0.887319542	0.94094575	0.979098286	0.901210383	0.954669977	T-N
F	C	0.508515087	3.049208169	3.287619345	0.764627901	1.062098163	0.611092161	0.002294454	0.001010384	0.44449315	0.288191124	0.785689922	0.030036493	0.016755287	0.653132792	0.532045152	F-C
F	S	-1.234918894	-0.121739763	-2.554742326	-0.529676245	0.388092678	0.216860691	0.903105121	0.010626643	0.596336421	0.69794745	0.466088649	0.956228952	0.084846652	0.766718255	0.818309036	F-S
F	I	-2.007625138	0.288602352	-0.88228931	-0.916407947	0.410610189	0.044683141	0.772885695	0.377620376	0.359452969	0.681358391	0.181104062	0.94094575	0.595917409	0.601874738	0.818309036	F-I
F	L	1.969340512	-0.494052237	1.427671589	0.954111667	1.760180818	0.048914002	0.621269288	0.153386407	0.340027121	0.078377153	0.181104062	0.903664419	0.375337661	0.601874738	0.275275855	F-L
F	Y	-1.861967745	-1.691114919	0.658904694	1.682017219	-1.329782228	0.062607637	0.090814856	0.509956972	0.092565501	0.183590033	0.209662784	0.24217295	0.706094268	0.334312266	0.433392865	F-Y
F	V	1.965829595	0.086918553	-0.430214932	-1.690831141	-3.370176702	0.049318298	0.930736253	0.667039301	0.090869058	0.0007512	0.181104062	0.963574679	0.795477119	0.334312266	0.021634559	F-V
A	D	3.138997013	1.764248008	3.17319313	-0.670666696	2.684550285	0.001695272	0.077690233	0.001507722	0.502432884	0.007262746	0.022192648	0.227399374	0.021711196	0.709317012	0.061519728	A-D
A	S	2.18422522	2.065401108	1.426285964	1.100459885	0.421979986	0.028945703	0.038885064	0.153785815	0.271131799	0.673039626	0.143730385	0.151336465	0.375337661	0.55754629	0.818309036	A-S
A	P	1.253292899	1.606565046	0.222370586	3.147525498	1.294969086	0.210099132	0.108149815	0.824025407	0.001646587	0.195330894	0.465450384	0.278099525	0.912766605	0.049754875	0.446470615	A-P
A	T	-6.072566432	-4.210346498	-3.480894713	-1.742463612	-4.608208314	1.26E-09	2.55E-05	0.000499742	0.081427353	4.06E-06	1.81E-07	0.001223901	0.010639038	0.334312266	0.000292431	A-T
A	G	-0.724512301	-1.0446382	-0.084173404	-2.280191013	-1.891240984	0.468751278	0.296190218	0.932918564	0.022596362	0.058592183	0.675001841	0.561202517	0.968466451	0.210381715	0.216340367	A-G
A	E	3.229330896	-0.176420457	-0.770691196	1.775328082	2.708971928	0.001240802	0.859963634	0.440889992	0.075843731	0.006749205	0.017867554	0.94094575	0.672745417	0.334312266	0.060742845	A-E
A	V	0.977294023	1.497233859	1.432838084	-0.679287354	1.629691953	0.328423611	0.134332418	0.151904115	0.496955807	0.103166619	0.576743903	0.327862173	0.375337661	0.708531052	0.314072837	A-V
G	C	-1.005486409	-0.722971477	-2.452129273	-1.794282902	0.13088765	0.31466269	0.469697408	0.014201363	0.072768026	0.895864184	0.573562372	0.814896708	0.093272566	0.334312266	0.948562077	G-C
G	D	-2.146354243	-0.173149898	0.967979941	-0.130003885	-0.971410274	0.031844727	0.862533604	0.333054388	0.896563353	0.331344015	0.147923893	0.94094575	0.578361267	0.928813833	0.568018311	G-D
G	S	1.032206181	-1.337436685	-0.499866332	-0.106535624	1.130406431	0.30197554	0.181080137	0.617169201	0.915157393	0.258305005	0.564733478	0.401162149	0.767415221	0.934628826	0.508862453	G-S
G	A	-1.238713508	-0.323636169	-1.993039806	-1.182707261	-1.266762308	0.215451614	0.746213502	0.046257088	0.236925185	0.205240293	0.466088649	0.94094575	0.170795403	0.542800866	0.454686188	G-A
G	E	1.61918599	2.438633406	0.689638124	0.288452163	0.291069622	0.105407252	0.014742916	0.490421786	0.773000643	0.770998073	0.3089493	0.080491223	0.692360169	0.892690739	0.867372832	G-E
G	R	1.087821474	-0.093947217	1.758311589	1.170934315	0.291069622	0.276673927	0.925151086	0.078694507	0.241625181	0.770998073	0.538392507	0.963574679	0.254837259	0.543656656	0.867372832	G-R
G	W	0.610746012	-2.430161306	-0.751568336	-0.112680145	0.765422719	0.54136774	0.015092104	0.452310691	0.910284143	0.444019868	0.745128425	0.080491223	0.672745417	0.934628826	0.645847081	G-W
G	V	-0.353722454	0.693391508	0.245087785	1.008805035	0.203779429	0.723546893	0.48806389	0.806388461	0.313068146	0.838525869	0.860905269	0.830151046	0.900154561	0.585478091	0.914755493	G-V
I	S	1.39360051	0.018656191	-0.616457047	2.267237092	-0.307352164	0.163438274	0.985115376	0.537592912	0.023375746	0.758575334	0.400575131	0.986561474	0.71679055	0.210381715	0.866943239	I-S
I	K	0.038683662	0.2575915	-2.288368338	-0.826894434	-2.570977735	0.9691426	0.79672219	0.02211608	0.408296899	0.010141185	0.982792496	0.94094575	0.12738862	0.641633117	0.076859505	I-K
I	T	-0.520968082	-1.526804127	2.011837649	-0.28397933	-0.647192076	0.602389006	0.126809725	0.044237054	0.776426221	0.517507639	0.785387716	0.320361411	0.167635151	0.892690739	0.713700483	I-T
I	F	-1.336424376	1.749646174	1.063260548	0.961032751	1.013484684	0.181410603	0.080179387	0.287663811	0.336535701	0.310828708	0.421340756	0.227399374	0.537256009	0.601874738	0.545845536	I-F
I	L	1.710605582	2.592154309	2.355136086	1.69235189	-0.186206389	0.087153948	0.009537698	0.018515923	0.0905789	0.852282914	0.261461843	0.059714284	0.11109554	0.334312266	0.915886116	I-L
I	R	0.220219604	-0.140192557	0.956109283	0.373935022	1.201787597	0.825700129	0.888507852	0.339017026	0.70845266	0.229445832	0.887319542	0.956228952	0.581074401	0.864552398	0.472002855	I-R
I	M	0.360685702	-0.262670762	1.120206953	-0.333610728	-1.124281704	0.718334415	0.792804354	0.262625582	0.738673322	0.260893538	0.860905269	0.94094575	0.518055942	0.871876708	0.508862453	I-M
I	N	1.275009799	-1.206321265	-1.849291318	2.238181304	0.89077551	0.202305774	0.227693641	0.064415759	0.025209234	0.373049616	0.455187991	0.47518673	0.215717889	0.213537044	0.600042393	I-N
I	V	-0.987689519	0.477387533	-2.26144395	-1.760617311	1.33569684	0.323304729	0.63308619	0.02373178	0.078303197	0.181648383	0.574763963	0.90548476	0.131321968	0.334312266	0.433392865	I-V
E	D	-3.725757611	-2.068561469	-4.297808328	-1.680477141	-2.359888318	0.000194729	0.038587257	1.72E-05	0.092864518	0.018280438	0.004673507	0.151336465	0.000827977	0.334312266	0.104181584	E-D
E	Q	-0.31687965	-2.468501974	0.60665444	-1.634904605	0.605191926	0.751334924	0.01356799	0.544080264	0.102069047	0.54505148	0.865537832	0.080491223	0.718784936	0.341812622	0.726735307	E-Q
E	K	0.699249585	-0.102484809	1.910885042	0.871010402	-2.067811631	0.484396067	0.91837187	0.056019356	0.383748474	0.03865774	0.690624096	0.963574679	0.196750908	0.613997558	0.18555715	E-K
E	A	2.752600615	2.371274981	0.93252401	2.070707681	2.41208788	0.005912398	0.017726837	0.351065784	0.038386122	0.015861458	0.056759016	0.088022915	0.581074401	0.267395148	0.103820452	E-A
E	G	0.755138829	2.035176543	0.946923564	1.031292377	2.210328331	0.450165687	0.041833112	0.343677729	0.302403732	0.027082384	0.671485424	0.15729385	0.581074401	0.585478091	0.134478044	E-G
E	V	1.795471959	1.378008532	1.177086072	-0.789426954	0.318167435	0.072578537	0.168200654	0.239161153	0.429862507	0.750357933	0.224033357	0.384512839	0.506458913	0.652497975	0.864412339	E-V
L	S	0.647432626	-1.022589385	-1.281940858	-0.898761594	1.960460117	0.517351986	0.306502031	0.199863394	0.368779661	0.049942035	0.723288213	0.573198603	0.436065586	0.60585065	0.205475802	L-S
L	Q	-0.239727455	-0.259713294	-1.641337122	-1.378552546	0.768297577	0.810541549	0.795084937	0.100727454	0.168032756	0.442310414	0.884227145	0.94094575	0.293397762	0.439940307	0.645847081	L-Q
L	P	-1.996411402	-2.838267026	-2.838691347	-1.115829332	-2.89242067	0.045889161	0.004535922	0.004529895	0.264495196	0.003822857	0.181104062	0.040280593	0.046593206	0.55754629	0.045874285	L-P
L	F	1.474919231	0.373764984	-0.876561218	-0.340818202	-0.389320326	0.140234259	0.708579173	0.380725012	0.733240447	0.697039202	0.367158788	0.94094575	0.595917409	0.871876708	0.818309036	L-F
L	I	-0.944753634	0.561134956	2.999412612	1.799345677	2.313507889	0.344784668	0.57470554	0.002705007	0.071964017	0.020694732	0.598180629	0.889866643	0.035411002	0.334312266	0.110371902	L-I
L	H	-2.323555347	-1.271555372	-1.638589324	-3.133457417	-2.386039637	0.020149338	0.203531142	0.101298817	0.0017276	0.017030915	0.122150306	0.44135745	0.293397762	0.049754875	0.104181584	L-H
L	R	3.824311698	4.818664672	5.666665188	2.951606212	1.891421384	0.000131138	1.45E-06	1.46E-08	0.003161258	0.058568116	0.003776772	0.000208112	2.10E-06	0.065031594	0.216340367	L-R
L	W	0.433420113	-1.174256889	-0.174258307	-0.50589712	-0.998763863	0.664709591	0.240292145	0.861662464	0.612928874	0.317909096	0.823973373	0.487353084	0.939995415	0.781077504	0.55155313	L-W
L	M	-1.185314391	-0.121926819	-0.626413735	0.768750427	-1.554630115	0.235893165	0.902956975	0.531043603	0.442041483	0.120034187	0.478431209	0.956228952	0.71679055	0.653132792	0.332402364	L-M
L	V	0.283623073	1.793509443	2.034018062	0.950320948	1.244471409	0.776699253	0.072891502	0.041949774	0.341949198	0.213326116	0.87378666	0.223327155	0.163263987	0.601874738	0.45849195	L-V
H	D	1.371028998	-0.079281507	-1.129618121	1.338744321	-2.011971648	0.170365917	0.936808715	0.258637172	0.180653922	0.044222926	0.402175279	0.963574679	0.517274344	0.448520083	0.192278357	H-D
H	Q	1.415560262	-0.415135027	-1.287189674	3.073794831	-2.285608381	0.156904293	0.678043059	0.198028186	0.002113547	0.022277179	0.396389792	0.94094575	0.436065586	0.050725136	0.114568351	H-Q
H	P	0.327084404	0.246212729	0.01950181	0.874378766	2.966419783	0.743604048	0.805517563	0.984440793	0.381912017	0.003012889	0.863540184	0.94094575	0.984440793	0.613997558	0.043385608	H-P
H	L	2.773857531	-1.417704109	0.626859118	0.361229148	-0.273936022	0.005539593	0.15627717	0.530751588	0.717928154	0.784133788	0.056759016	0.368916598	0.71679055	0.868753397	0.875312136	H-L
H	R	-2.08641076	0.319763823	0.11609876	-1.652585934	-0.01182821	0.036941431	0.749147374	0.907574272	0.098415163	0.990562674	0.161198972	0.94094575	0.956338839	0.337423415	0.990562674	H-R
H	N	1.3812244	0.627332115	1.957339947	0.243299862	0.913769468	0.167209975	0.530441556	0.050307514	0.807773112	0.360837993	0.401303939	0.841137096	0.18110705	0.901210383	0.600042393	H-N
H	Y	-1.426436813	0.048990719	0.748627915	-2.555976846	2.349264013	0.153742294	0.960926692	0.454081502	0.010589016	0.018810564	0.395337327	0.976887497	0.672745417	0.138619852	0.104181584	H-Y
R	C	-4.799837871	-2.387121159	-1.027947908	-0.944145469	0.710695694	1.59E-06	0.016980894	0.303974332	0.345095317	0.477272829	0.000114332	0.087330312	0.540398813	0.601874738	0.674452871	R-C
R	S	2.95414641	3.205303011	0.967366185	0.15114762	3.136592157	0.003135352	0.001349204	0.333361008	0.879859269	0.001709237	0.037624226	0.024285665	0.578361267	0.928813833	0.032598002	R-S
R	Q	-1.867417299	-1.633139175	-1.580773674	-0.175074232	-3.119594739	0.061843336	0.102439729	0.113929796	0.861021306	0.001811	0.209662784	0.268205836	0.315497896	0.928813833	0.032598002	R-Q
R	K	-2.235501072	-1.834013635	-1.145707041	-0.160260134	-1.122855756	0.025384471	0.06665197	0.25191639	0.872676162	0.261498761	0.140590918	0.21813372	0.516936509	0.928813833	0.508862453	R-K
R	P	0.685700875	1.244727069	0.572966453	1.482397407	1.276943714	0.492901755	0.213232092	0.566667408	0.138234584	0.201622119	0.695861301	0.451550313	0.728572382	0.414703751	0.453649769	R-P
R	T	-1.965589171	-0.243539105	-1.138579895	1.988184194	-3.215342129	0.049346086	0.807587795	0.254878418	0.046791322	0.001302891	0.181104062	0.94094575	0.516936509	0.292954366	0.031269393	R-T
R	G	2.311012627	-0.381841402	0.695304837	-1.595486056	1.102019193	0.020832157	0.702579007	0.486864284	0.110603586	0.270453328	0.122150306	0.94094575	0.692360169	0.361975372	0.51285372	R-G
R	L	2.705080395	0.254987979	2.915144557	0.655002202	2.911105752	0.006828786	0.798732384	0.003555238	0.512466336	0.003601521	0.061459074	0.94094575	0.039381101	0.71645779	0.045874285	R-L
R	H	1.792068472	1.852062622	0.763368722	1.954128868	-0.905694179	0.073121998	0.064016831	0.445243528	0.050685979	0.365097744	0.224033357	0.214381946	0.672745417	0.304115873	0.600042393	R-H
R	W	-2.480334746	-1.509213659	-1.896783315	-3.679108487	-1.101514502	0.013125909	0.131244191	0.057856542	0.000234051	0.270672796	0.106454648	0.325847646	0.198365288	0.01685165	0.51285372	R-W
R	M	0.254848399	1.266444986	-0.478054303	1.795926927	1.664688546	0.798840192	0.205353814	0.632611556	0.072506139	0.095974909	0.884227145	0.44135745	0.772000542	0.334312266	0.314072837	R-M
W	C	-0.470045826	-0.182757458	-1.144818071	-1.022146755	0.65707384	0.638322278	0.85498833	0.252284528	0.306711447	0.511133438	0.806301825	0.94094575	0.516936509	0.585478091	0.713700483	W-C
W	G	0.5379567	-0.96542761	-0.113227561	-1.014198023	1.493866247	0.590606942	0.334330678	0.909850145	0.310488272	0.135210582	0.785387716	0.617225867	0.956338839	0.585478091	0.348478948	W-G
W	R	-0.773951225	0.016843491	-0.04637699	0.132660421	0.709946279	0.438959636	0.986561474	0.963009776	0.894461945	0.47773745	0.665370395	0.986561474	0.979098286	0.928813833	0.674452871	W-R
M	K	0.52847001	1.098152067	2.450611366	1.121034476	1.248548964	0.597173157	0.272138093	0.014261384	0.262273187	0.211830089	0.785387716	0.522505138	0.093272566	0.55754629	0.45849195	M-K
M	T	0.735584291	-0.227560717	0.045460693	-0.436229408	-1.474473408	0.461983725	0.819987762	0.963740105	0.662670293	0.140354172	0.671976328	0.94094575	0.979098286	0.822625192	0.354578962	M-T
M	I	-1.92055699	0.174925947	-0.480972513	-0.551346275	1.024498968	0.054787582	0.861137822	0.630536034	0.581396322	0.305599658	0.192424678	0.94094575	0.772000542	0.754243877	0.544108307	M-I
M	L	-0.247127681	-0.356610242	-0.590728894	-0.603734449	1.299378254	0.804809412	0.721383609	0.554702085	0.546020207	0.193814151	0.884227145	0.94094575	0.723145946	0.729794215	0.446470615	M-L
M	R	-2.304285002	-2.956782416	-2.041194821	-0.932018919	-2.457274311	0.02120665	0.003108674	0.041231466	0.351326748	0.013999574	0.122150306	0.031974933	0.163263987	0.601874738	0.100440851	M-R
M	V	0.836766912	0.578603389	0.307785941	0.896020033	0.535673251	0.402723599	0.562856817	0.75824522	0.370242064	0.592184394	0.637276904	0.880993279	0.866565966	0.60585065	0.750218506	M-V
N	D	-0.516646383	-1.795026591	-3.277527464	-0.569160912	1.087505688	0.605403031	0.072649463	0.001047205	0.569246944	0.276813386	0.785387716	0.223327155	0.016755287	0.745196	0.517676982	N-D
N	S	-2.157388678	-4.327307561	-2.035863165	-1.668452095	-3.770367606	0.030975393	1.51E-05	0.041764098	0.095226014	0.000163007	0.147923893	0.00108679	0.163263987	0.334452343	0.007824349	N-S
N	K	2.11886593	3.950781545	3.471699219	0.031536934	0.767701322	0.034101799	7.79E-05	0.000517175	0.974841338	0.442664651	0.153458095	0.002243416	0.010639038	0.979200185	0.645847081	N-K
N	T	1.221013361	1.122902823	2.928325217	2.836159947	0.860848415	0.222080961	0.261478768	0.003407934	0.004565957	0.389321536	0.470289094	0.515793735	0.039381101	0.073055317	0.609372839	N-T
N	I	-0.396910597	3.093333711	0.72978468	0.235793765	2.054209107	0.691433389	0.001979214	0.465521811	0.813592706	0.039955457	0.836692505	0.028500687	0.672745417	0.901210383	0.185599544	N-I
N	H	0.743823707	2.27305319	1.417315546	0.824012828	0.803052159	0.456983136	0.023022975	0.156390692	0.409932269	0.421944588	0.671485424	0.106945431	0.375337661	0.641633117	0.632916881	N-H
Y	C	-0.843737356	-1.821934322	-2.633234917	-2.420186163	1.168268164	0.398816188	0.068464952	0.008457583	0.015512563	0.242698613	0.637276904	0.219087846	0.076118244	0.182866928	0.492233806	Y-C
Y	D	0.432107935	1.862034737	2.205902495	0.306402125	-1.023522383	0.665662968	0.062598194	0.027390828	0.75929849	0.306060923	0.823973373	0.214381946	0.135471433	0.888934818	0.544108307	Y-D
Y	S	-1.151217673	0.401011575	0.18285349	1.380866997	0.024791364	0.249642696	0.688411602	0.854912977	0.167319859	0.98022138	0.499285393	0.94094575	0.939751669	0.439940307	0.987076074	Y-S
Y	F	1.591159603	1.74757713	1.418199881	1.314410467	2.000938142	0.111573662	0.080537278	0.156132417	0.18870811	0.045399056	0.315031515	0.227399374	0.375337661	0.460575726	0.192278357	Y-F
Y	H	-0.07403569	-0.897061559	-0.751242684	0.469731588	-1.602463882	0.940981987	0.36968607	0.452506616	0.638546796	0.109053068	0.96100288	0.665434925	0.672745417	0.799571641	0.314072837	Y-H
Y	N	1.129457102	-0.639129227	0.679064182	-0.343213389	1.639827715	0.258705056	0.522738868	0.497097196	0.731437933	0.101040994	0.510322302	0.841137096	0.694970838	0.871876708	0.314072837	Y-N
V	D	1.499369293	2.078444812	-0.40768417	1.778410823	-1.67466407	0.133777855	0.037668409	0.683505561	0.075336406	0.094000161	0.363471908	0.151336465	0.800201632	0.334312266	0.314072837	V-D
V	F	1.312275524	2.671137062	-0.035792796	0.920058191	1.204868127	0.189427187	0.007559477	0.971447578	0.357542351	0.228254215	0.432976428	0.051836415	0.979098286	0.601874738	0.472002855	V-F
V	A	1.194216655	0.217700301	-1.739379564	-1.7475249	-0.109554208	0.23239323	0.827662629	0.08196802	0.08054633	0.912762929	0.478066073	0.94094575	0.256312123	0.334312266	0.952448274	V-A
V	G	1.95734701	3.892625247	4.009909463	0.987810924	1.23153244	0.050306684	9.92E-05	6.07E-05	0.323245257	0.218123791	0.181104062	0.002379967	0.001749371	0.596760474	0.461909205	V-G
V	I	-1.814324796	-2.642483009	0.152979348	-0.751881879	2.357463187	0.069627736	0.008230059	0.878414562	0.452122097	0.01840028	0.224033357	0.05386948	0.942428404	0.657632141	0.104181584	V-I
V	E	-1.017035823	-2.027606572	0.618558156	-0.147888134	-0.081831107	0.309136388	0.042600418	0.536207475	0.882431053	0.93478102	0.570713332	0.15729385	0.71679055	0.928813833	0.954669977	V-E
V	L	-1.47656492	0.494160432	-0.346557604	0.277880106	-0.636588588	0.139792301	0.621192881	0.728923701	0.781104396	0.52439286	0.367158788	0.903664419	0.84649204	0.892690739	0.713700483	V-L
V	M	-0.521866175	-1.777853618	-0.519414179	1.18132062	-2.772319267	0.601763511	0.0754279	0.603471946	0.237475379	0.005565842	0.785387716	0.226283699	0.762280352	0.542800866	0.057248658	V-M
