# Supplementary material for: Comprehensive Assessment of Indian Variations in the Druggable Kinome Landscape Highlights Distinct Insights at the Sequence, Structure and Pharmacogenomic Stratum
Source: Front Pharmacol. 2022 Jul 5;13:858345. doi: 10.3389/fphar.2022.858345 (PMC9294532; doi:10.3389/fphar.2022.858345)
Supplement: Supplementary file 5 [file Table13.xlsx]

## Sheet: ADR Profile of Atenelol
ATENOLOL (up to 19/10/2021)
Reaction Groups			Number of individual cases by Age Group & Sex, Reporter Group and Geographic Origin
Reaction SOC (not linked to ID)	None
Reaction SOC (not linked to ID - 2nd)	Renal and urinary disorders
www.adrreports.eu

## Sheet: ADR Profile of Metaprolol
METOPROLOL (up to 19/10/2021)
Reaction Groups			Number of individual cases by Age Group & Sex, Reporter Group and Geographic Origin
Reaction SOC (not linked to ID)	None
Reaction SOC (not linked to ID - 2nd)	Renal and urinary disorders
www.adrreports.eu
